# Supplementary material for: Comparison of proteomic landscape of extracellular vesicles in pleural effusions isolated by three strategies
Source: Front Bioeng Biotechnol. 2023 Apr 12;11:1108952. doi: 10.3389/fbioe.2023.1108952 (PMC10130534; doi:10.3389/fbioe.2023.1108952)
Supplement: Supplementary file 2 [file DataSheet1.ZIP]

Archive with 6 entries (6 files):
- Original Images for Blots/╗├╡╞╞1⁄41.TIF
- Original Images for Blots/╗├╡╞╞1⁄42.TIF
- Original Images for Blots/╗├╡╞╞1⁄43.TIF
- Original Images for Blots/╗├╡╞╞1⁄44.TIF
- Original Images for Blots/╗├╡╞╞1⁄45.TIF
- Original Images for Blots/╗├╡╞╞1⁄46.TIF
