# Supplementary material for: Comparison of proteomic landscape of extracellular vesicles in pleural effusions isolated by three strategies
Source: Front Bioeng Biotechnol. 2023 Apr 12;11:1108952. doi: 10.3389/fbioe.2023.1108952 (PMC10130534; doi:10.3389/fbioe.2023.1108952)
Supplement: Supplementary file 5 [file Table1.XLSX]

## Sheet: Sheet2 (5)
			Case	Sample name	Gender	Age	Diagnose	Type	TNM stage
		Methodology	Case 1	MPE1	male	76	lung cancer	NSCLC	T4N0M1a
			Case 2	MPE2	female	83	lung cancer	NSCLC	T4N2M1
			Case 3	MPE3	male	79	lung cancer	NSCLC	T4N3M1
		Validation	Case 4	MPE1 /Plasma1	male	79	lung cancer	NSCLC	T4N2M1
			Case 5	MPE2 /Plasma2	male	86	lung cancer	NSCLC	T4N3M1
			Case 6	MPE3 /Plasma3	male	35	lung cancer	NSCLC	T4N2M1a
			Case 7	MPE4 /Plasma4	female	68	lung cancer	NSCLC	T4N2M1
			Case 8	MPE5 /Plasma5	male	62	lung cancer	NSCLC	T4N3M1
			Case 9	MPE6 /Plasma6	male	76	lung cancer	NSCLC	T4N2M1
			Case 10	MPE7 /Plasma7	female	88	lung cancer	NSCLC	T4N2M1
			Case 11	MPE1	male	66	lung cancer	NSCLC	T4N3M1a
			Case 12	MPE2	male	54	lung cancer	NSCLC	T4N2M1
			Case 13	MPE3	female	71	lung cancer	NSCLC	T3N2M1a
			Case 14	MPE4	male	65	lung cancer	NSCLC	T4N2M1a
			Case 15	MPE5	female	66	lung cancer	NSCLC	T4N2M1
			Case 16	MPE6	female	67	lung cancer	NSCLC	T4N2M1a
			Case 17	BPE1	male	82	bacterial pneumonia	\	\
			Case 18	BPE2	male	75	bacterial pneumonia	\	\
			Case 19	BPE3	male	86	bacterial pneumonia	\	\
			Case 20	BPE4	male	79	bacterial pneumonia	\	\
			Case 21	BPE5	male	62	bacterial pneumonia	\	\
			Case 22	BPE6	male	89	bacterial pneumonia	\	\
